# Supplementary material for: Screening and Identification of Anti-Inflammatory Compounds from Erdong Gao via Multiple-Target-Cell Extraction Coupled with HPLC-Q-TOF-MS/MS and Their Structure–Activity Relationship
Source: Molecules. 2022 Dec 30;28(1):295. doi: 10.3390/molecules28010295 (PMC9822190; doi:10.3390/molecules28010295)
Supplement: Supplementary file 1 [file molecules-28-00295-s001.zip]

Archive with 1 entries (1 files):
- molecules-2075973-supplementary.pdf
